# Supplementary material for: Whole genome based insights into the phylogeny and evolution of the Juglandaceae
Source: BMC Ecol Evol. 2021 Oct 21;21:191. doi: 10.1186/s12862-021-01917-3 (PMC8529855; doi:10.1186/s12862-021-01917-3)
Supplement: Supplementary file 1 — Additional file 1: Table S1. The taxa, Genbank accession number, and family of 41 species used for phylogenetic analysis. Table S2. Characterization of three primers to verified three pseudogenes. Table S3. Summary of variants from all Juglandaceae genome resequencing based on comparison with Juglans regia whole genome sequences. Table S4. Protein-coding genes (n = 61) included in the phylogenetic analysis. Table S5. Characterization of sixteen mitochondrion protein-coding genes (mtCDS) primers used in this study. Table S6. The PartitionFinder method for the best model combinations of the ML phylogenetic tree based on 61 protein-coding genes. Table S7. Sources of Internal transcribed spacer (ITS) sequences used in this study. Table S8. Fossil evidence used for estimation divergence time of Juglandaceae. [file 12862_2021_1917_MOESM1_ESM.xlsx]

## Sheet: Table S1
Table S1. The taxa, Genbank accession number, and family of 44 species used for phylogenetic analysis in this study.
Order	Taxon	Genbank Accession number	Family	Sequence platform	Insert size (bp)	Raw reads (bp)	Depth (X)	Mapped reads (bp)	Mapped rate	Total length (bp)	GC %	LSC length (bp)	SSC length (bp)	IR length (bp)
1	Alfarospis roxburghiana	MH188300	Juglandaceae	Illumina Hiseq2500	350	10435597	65.0732	261440	0.0250527	161164	36	90477	18531	26087
2	Carya cathayensis	MH189594	Juglandaceae	Illumina Hiseq2500	350	7391021	46.0882	92365	0.0124969	160300	36.2	89715	18553	26016
3	Carya hunanensis	MH188303	Juglandaceae	Illumina Hiseq2500	350	9303790	58.0156	94317	0.0101375	160397	36.2	89807	18532	26029
4	Carya illinoensis	MH188302	Juglandaceae	Illumina Hiseq2500	350	9652336	60.189	70573	0.00731149	160585	36.2	90030	18435	26060
5	Carya kweichwensis	MH188301	Juglandaceae	Illumina Hiseq2500	350	9087431	56.6665	236036	0.0259739	159780	36.3	89264	18430	26043
6	Carya sinensis	KX703001	Juglandaceae	Illumina Hiseq2500	350	13878699	86.5434	420540	0.0303011	160195	36.3	89541	18538	26085
7	Cyclocarya paliurus	KY246947	Juglandaceae	Illumina Hiseq2500	350	9073816	56.5816	277193	0.0305487	160562	36.1	90007	18477	26039
8	Juglans ailantifolia	MH188299	Juglandaceae	Illumina Hiseq2500	350	12918979	80.5588	145907	0.011294	160353	36.1	89931	18376	26023
9	Juglans cathayensis	KX671976	Juglandaceae	Illumina Hiseq2500	350	13178238	82.1755	344843	0.0261676	159730	36.1	89333	18351	26023
10	Juglans cinerea	MH188298	Juglandaceae	Illumina Hiseq2500	350	13018105	81.177	720145	0.0553187	160193	36.2	89719	18406	26034
11	Juglans hindsii	MH188297	Juglandaceae	Roche 454	350	29975	0.186915	6646	0.221718	159929	36.2	89597	18296	26018
12	Juglans hopeiensis	KX671977	Juglandaceae	Illumina Hiseq2500	350	12382845	77.2157	517928	0.0418263	159714	36.1	89872	18406	26036
13	Juglans major	MH188296	Juglandaceae	Illumina Hiseq2500	350	9407594	58.6629	513705	0.0546054	160221	36.1	89766	18372	26034
14	Juglans mandshurica	KX671975	Juglandaceae	Illumina Hiseq2500	350	11805821	73.6175	527970	0.0447212	159729	36.1	89331	18346	26023
15	Juglans microcarpa	MH188295	Juglandaceae	Roche 454	350	85030	0.530221	22781	0.267917	160065	36.2	89637	18383	26022
16	Juglans nigra	MH188294	Juglandaceae	Illumina Hiseq2500	350	13178283	82.1758	434844	0.032997	160301	36.1	89840	18393	26034
17	Juglans regia	KT963008	Juglandaceae	Illumina Hiseq2500	350	3511124	21.8943	1713581	0.488043	160367	36.1	89872	18425	26035
18	Juglans sigillata	KX424843	Juglandaceae	Illumina Hiseq2500	350	12225897	76.237	402317	0.032907	160350	36.1	89872	18406	26036
19	Platycarya strobilacea	MH189595	Juglandaceae	Illumina Hiseq2500	350	12345252	76.9812	79584	0.00644653	158281	36.1	87990	18399	25946
20	Pterocarya delavayi	MH188289	Juglandaceae	Illumina Hiseq2500	350	11542884	71.9779	186936	0.0161949	160202	36.2	89727	18433	26021
21	Pterocarya fraxinifolia	MH188291	Juglandaceae	Illumina Hiseq2500	350	9731800	60.6846	187013	0.0192167	160246	36.2	89783	18437	26013
22	Pterocarya hupehensis	MH188293	Juglandaceae	Illumina Hiseq2500	350	9605591	59.8976	273616	0.0284851	159770	36.2	89229	18505	26018
23	Pterocarya insignis	MH188292	Juglandaceae	Illumina Hiseq2500	350	9805922	61.1468	156606	0.0159706	160207	36.2	89728	18476	26006
24	Pterocarya macroptera	MH188290	Juglandaceae	Illumina Hiseq2500	350	9164994	57.1501	113662	0.0124018	159941	36.2	89517	18410	26007
25	Pterocarya stenoptera	MH188304	Juglandaceae	Illumina Hiseq2500	350	9295098	57.9614	179137	0.0192722	160174	36.2	89640	18510	26012
26	Pterocarya tonkinensis	MH188288	Juglandaceae	Illumina Hiseq2500	350	7449017	46.4498	160611	0.0215614	160096	36.2	89600	18482	26007
27	Rhoiptelea chiliantha	MG797568	Juglandaceae	Illumina Hiseq2500	350	/	/	/	/	/	/	/	/	/
28	Myrica rubra	NC_035006	Myricaceae		/	/	/	/	/	/	/	/	/	/
29	Ostrya rehderiana	NC_028349	Betulaceae		/	/	/	/	/	/	/	/	/	/
30	Carpinus putoensis	NC_033503	Betulaceae		/	/	/	/	/	/	/	/	/	/
31	Corylus chinensis	KX814336	Betulaceae		/	/	/	/	/	/	/	/	/	/
32	Betula nana	KX703002	Betulaceae		/	/	/	/	/	/	/	/	/	/
33	Castanea mollissima	NC_014674	Fagaceae		/	/	/	/	/	/	/	/	/	/
34	Castanopsis echinocarpa	NC_023801	Fagaceae		/	/	/	/	/	/	/	/	/	/
35	Lithocarpus balansae	KP299291	Fagaceae		/	/	/	/	/	/	/	/	/	/
36	Quercus rubra	NC_020152	Fagaceae		/	/	/	/	/	/	/	/	/	/
37	Trigonobalanus doichangensis	NC_023959	Fagaceae		/	/	/	/	/	/	/	/	/	/
38	Cucumis sativus	CDQ865976	Cucurbitaceae		/	/	/	/	/	/	/	/	/	/
39	Cucumis melo	CJF412791	Cucurbitaceae		/	/	/	/	/	/	/	/	/	/
40	Gynostemma pentaphyllum	NC_029484	Cucurbitaceae		/	/	/	/	/	/	/	/	/	/
41	Malus baccata	KX499859	Rosaceae		/	/	/	/	/	/	/	/	/	/
42	Pyrus pyrifolia	NC_015996	Rosaceae		/	/	/	/	/	/	/	/	/	/
43	Rosa roxburghii	NC_032038	Rosaceae		/	/	/	/	/	/	/	/	/	/
44	Morus mongolica	KM491711	Moraceae		/	/	/	/	/	/	/	/	/	/

## Sheet: Table S2
Table S2. Characterization of three primers to verified three pseudogenes
Name	Primer sequence (5’–3’)	Products range (bp)	Tm (℃)
infA	F: CGGATCAGTCGACATTTTTC	758	60
	R: TAGAAGGAATTGGCGGAGAA
rpl22	F: GAATGATGACCTTGGGTTGC	1069	60
	R: GGGCCATAAATTGGGAGAAT
ycf15	F: AACGGAACGCTATTGGATCA	866	55
	R: CTAAAGAGCGTGGAGGTTCG

## Sheet: Table S3
Table S3 Summary of variants from all Juglandaceae genome resequencing based on comparison with Juglans regia whole genome sequences.
Order	Species	Total_reads	SNP number	Transition	Transversion	Ti/Tv	Heterozygosity	Homozygosity	Het-ratio	Mapped	Properly_mapped
1	Alfarospis roxburghiana	19463600	215357	134407	80950	1.66	10655	204702	0.0494	0.5574	0.4296
2	Carya cathayensis	19211182	253730	149525	104205	1.43	9006	244724	0.0354	0.5316	0.4362
3	Carya hunanensis	26356476	275372	162996	112376	1.45	21179	254193	0.0769	0.84	0.6831
4	Carya illinoensis	18174862	761308	529290	232018	2.28	263845	497463	0.3465	0.449	0.3196
5	Carya kweichwensis	20368521	326824	192480	134344	1.43	23680	303144	0.0724	0.6691	0.4986
6	Carya sinensis	16158612	344322	201345	154816	1.56	26548	325860	0.0688	0.6918	0.4325
7	Cyclocarya paliurus	23085768	483874	285041	198833	1.43	40571	443303	0.0838	0.5699	0.4262
8	Juglans ailantifolia	18329988	443059	273867	169192	1.61	21704	421355	0.0489	0.3764	0.3062
9	Juglans cathayensis	18607580	1143008	705298	437710	1.61	120312	1022696	0.1052	0.4501	0.3077
10	Juglans cinerea	23518232	1014615	631002	383613	1.64	80304	934311	0.0791	0.7172	0.596
11	Juglans cinerea	20871194	761196	474455	286741	1.65	50553	710643	0.0664	0.1781	0.1384
12	Juglans cinerea	24690504	697253	442298	254955	1.73	52326	644927	0.075	0.3035	0.2182
13	Juglans hindsii	17153776	361913	213090	148823	1.43	17962	343951	0.0496	0.6884	0.5937
14	Juglans hopeiensis	18329418	990423	640097	350326	1.82	540892	449531	0.5461	0.6178	0.5483
15	Juglans major	18815188	943553	588632	354921	1.65	73817	869736	0.0782	0.8457	0.7111
16	Juglans mandshurica	20388380	1059545	657433	402112	1.63	110349	949196	0.1041	0.9258	0.8355
17	Juglans microcarpa	25452718	949180	593530	355650	1.66	111259	837921	0.1172	0.9811	0.9565
18	Juglans nigra	48568902	682382	1291	746	1.73	166	1871	0.0814	0.6912	0.5646
19	Juglans nigra	26356566	1125143	702238	422905	1.66	103978	1021165	0.0924	0.8477	0.6838
20	Juglans regia	27298152	742382	516815	225567	2.29	225592	516790	0.3038	0.9669	0.9835
21	Juglans sigillata	19304672	1051470	732382	319088	2.29	421420	630050	0.4007	0.4602	0.3168
22	Platycarya strobilacea	24451794	319852	191761	128091	1.49	39263	280589	0.1227	0.9771	0.9394
23	Pterocarya delavayi	23611642	653976	381309	272667	1.39	53662	600314	0.082	0.8664	0.7142
24	Pterocarya fraxinifolia	25837958	621411	364713	256698	1.42	37402	584009	0.0601	0.2393	0.202
25	Pterocarya hupehensis	14782042	515964	305389	210575	1.45	35974	479990	0.0697	0.3697	0.325
26	Pterocarya insignis	20557498	589290	347161	242129	1.43	41877	547413	0.071	0.9845	0.9568
27	Pterocarya macroptera	19611844	430744	253235	177509	1.42	23897	406847	0.0554	0.7296	0.5378
28	Pterocarya stenoptera	14898034	686705	404568	282137	1.43	45839	640866	0.0667	0.6474	0.5117
29	Pterocarya tonkinensis	18590196	547524	323309	224215	1.44	33764	513760	0.0616	0.6829	0.5261
30	Rhoiptelea chiliantha	18661238	202314	113868	79196	1.67	11023	196822	0.0478	0.5822	0.3998

## Sheet: Table S4
Table S4. Protein-coding genes (n = 61) included in the phylogenetic analysis.
Photosynthetic system	psaA	psaB	psaC	psaI	psaJ	psbA	psbC	psbD	psbE	psbH
	psbI	psbJ	psbK	psbM	psbN	psbT	psi/psbB	ycf2	ycf3	ndhA
	ndhC	ndhD	ndhE	ndhF	ndhG	ndhH	ndhI	petA	petD	petL
	petN	atpA	atpB	atpE	atpH	atpI	rbcL	lhbA/psbZ
Genetic system	matK	rpoA	rpoB	rpoC1	rpoC2	rpl2	rpl14	rpl16	rpl20	rpl36
	rps2	rps3	rps4	rps7	rps8	rps11	rps14	rps15	rps16	rps18
	rps19
Other genes	ccsA	cemA

## Sheet: Table S5
Table S5. Characterization of sixteen mitochondrion protein-coding genes (mtCDS) primers used in this study.
Name	Primer sequence (5’–3’)	Products range (bp)	Tm (℃)
atp1	F: ACGAGATTCAAGCTGGGGAA	700	55
	R: GCGACGGCCTGTTTACTAAG
atp4	F: CCACGAGTATGCAGGCTAGA	474	55
	R: GGGAAAATGCTGCACTCACT
atp6	F: TTTCCCTCGCATCTTGGTCA	337	55
	R: AGTCCAAGCGAACCCACTTA
ccmB	F: TCTTCCCCTCCACACCAATC	394	55
	R: CCAAGAGCCGAACGAGAATG
ccmC	F: AGTTACTGGAGGGTTTCGGG	431	55
	R: GGATGCAAAGAGAGTCAGCG
ccmFn	F: ATGGTGTCGGATCCCAAGTT	1071	55
	R: TCATGATGAGCCCACCAACT
cob	F: TCGGTTCGTTAGCTGGTCTT	500	55
	R: CAGATGAAGAAGACTGGCGC
cox1	F: TCTGGTTCGATGGCTGTTCT	1087	55
	R: TAGCCCAGAATTTGCCAGGA
cox2	F: AAGAATCCAATCCCGCAACG	400	55
	R: CAGCATCGCATTTGACACCT
matR	F: TACAATCCGGCCTGAACCTT	685	55
	R: CCCGCGAACCAATTTACGAT
nad2	F: GGCGCACCTCTCCTAACTAT	1050	55
	R: GTAAGCCCCACAACCCAAAG
nad4	F: CCCTGCTCCTCGGATACAAT	1123	55
	R: CGCGCCTAAAATCATCCCAA
nad5	F: CGGCTGGCGTTTTCATGATA	596	55
	R: AATGGGCGCATCATGACATC
nad6	F: TCTGGTTTGATGGTTGCACG	565	55
	R: GGTCTGTCGTCCTCCTCATT
rps3	F: GACCCCGTCGTAGTTCTCAA	756	55
	R: TGCGCCTTTTAATCGACCTG
rps4	F: ACGGTTGCGTTCTTCTATGC	412	55
	R: TCCGCTCCAAAGAAGAAGGT

## Sheet: Table S6
Table S6. The PartitionFinder method for the best model combinations of the ML phylogenetic tree based on 61 protein-coding genes.
Subset	Best Model	Sites	Partition names
1	GTR+I+G	1746	atpH_pos1, psbN_pos1, psaC_pos2, psbE_pos1, psbA_pos1, psbD_pos1, psaB_pos1
2	GTR+I+G	3291	psi_pos2, psbC_pos2, psbE_pos2, psbL_pos1, rps12_pos2, psbA_pos2, psaB_pos2, psaA_pos2, petB_pos2
3	GTR+G	395	psaI_pos2, psbA_pos3
4	GTR+G	516	matK_pos1
5	GTR+I+G	802	matK_pos2, atpI_pos3, psbM_pos3
6	GTR+I+G	843	ccsA_pos3, matK_pos3
7	GTR+G	2485	rps16_pos1, rps4_pos1, rpoB_pos1, rpoC1_pos1, ndhH_pos1
8	GTR+G	2235	rpl20_pos1, rpoC2_pos2, psaJ_pos1, cemA_pos1, psbT_pos1, rps15_pos2, rps16_pos2, petL_pos1, rpl33_pos2
9	GTR+G	1764	cemA_pos3, petG_pos3, petD_pos3, rps16_pos3, psi_pos3, petB_pos3, atpF_pos3, psaI_pos3
10	GTR+G	840	psbK_pos1, rpl20_pos2, ndhG_pos1, ndhC_pos3, ccsA_pos1
11	GTR+I+G	727	psbL_pos2, psbI_pos2, psbK_pos2, petL_pos2, ndhG_pos2, ndhA_pos2
12	GTR+G	677	psbK_pos3, accD_pos2
13	GTR+G	617	psbI_pos1, rps12_pos2, rpl16_pos2, rps11_pos2, ycf4_pos2, psbH_pos2
14	GTR+G	1707	ndhK_pos3, atpH_pos3, psbI_pos3, rbcL_pos3, petA_pos3, psbC_pos3
15	GTR+I+G	745	atpA_pos1, petA_pos1, rps11_pos1
16	GTR+I+G	682	ndhI_pos2, atpA_pos2, rpl14_pos2, ndhE_pos2
17	GTR+G	634	ndhI_pos3, ndhG_pos3, atpA_pos3
18	GTR+G	1547	rpl23_pos3, psbM_pos1, rpl23_pos1, ndhE_pos1, rps2_pos1, atpF_pos1, lhbA_pos1, ndhK_pos1, ycf4_pos1
19	GTR+I+G	765	atpF_pos2, rpoA_pos2
20	GTR+I+G	1068	atpI_pos2, petD_pos2, ndhB_pos2, atpH_pos2, psbJ_pos2
21	GTR+I+G	408	atpI_pos1, ndhJ_pos1
22	GTR+G	2744	rps2_pos2, ycf2_pos1, ndhJ_pos2
23	GTR+G	507	lhbA_pos3, rpl36_pos2, psbH_pos3, rpl33_pos3, rps2_pos3
24	GTR+G	2364	atpE_pos1, rpoC2_pos1, rpoA_pos1, clpP_pos1, rps3_pos1
25	GTR+G	1593	rpoC2_pos3, rpl22_pos2
26	GTR+I+G	2327	ndhH_pos2, atpE_pos2, rpoB_pos2, rpoC1_pos2
27	GTR+G	1633	atpB_pos3, clpP_pos3, rpoC1_pos3, ndhJ_pos3
28	GTR+G	1205	rpoB_pos3, atpE_pos3
29	GTR	557	rpl2_pos1, rps7_pos1, petN_pos1, rps12_pos1
30	GTR	419	ndhC_pos2, petN_pos2, petG_pos2, psbM_pos2, psaJ_pos2, lhbA_pos2, psbT_pos2, psbF_pos2
31	GTR+G	957	psbF_pos3, accD_pos1, rps15_pos1, rps19_pos3, petN_pos3
32	GTR+I+G	354	psbD_pos2
33	GTR+G	1105	psaA_pos3, psbD_pos3
34	GTR+I+G	1749	psaA_pos1, psbC_pos1, psi_pos1
35	GTR+G	396	rps14_pos1, ndhK_pos2
36	GTR+I+G	772	petD_pos1, petB_pos1, psbF_pos1, ycf3_pos1, petG_pos1, rps14_pos2
37	GTR+G	711	psaI_pos1, ycf3_pos3, rps14_pos3, psbT_pos3, rps18_pos3, petL_pos3, rps4_pos3
38	GTR+I+G	776	psaB_pos3, psbJ_pos3
39	GTR	659	rpl2_pos2, ycf3_pos2, rps7_pos2, psbN_pos2
40	GTR+G	581	rps7_pos3, rps3_pos2, rps4_pos2
41	GTR+G	499	ndhC_pos1, ndhI_pos1, rps18_pos2, psbH_pos1
42	GTR+I+G	1032	atpB_pos1, rbcL_pos1
43	GTR+I+G	871	petA_pos2, atpB_pos2
44	GTR+I+G	522	rbcL_pos2, rps12_pos1
45	GTR+G	599	accD_pos3
46	GTR+I+G	1354	psaC_pos3, ndhH_pos3, rpl20_pos3, ndhD_pos3, psaJ_pos3, ycf4_pos3
47	GTR+G	233	cemA_pos2
48	GTR+G	178	psbJ_pos1, rps8_pos2
49	GTR+G	541	rps12_pos3, ccsA_pos2, psbE_pos3, psbN_pos3, psbL_pos3
50	GTR+G	597	rpl14_pos1, rpl16_pos1, rps8_pos1, rpl33_pos1, rps18_pos1
51	GTR+I+G	710	clpP_pos2, ndhD_pos2
52	GTR+G	610	rpoA_pos3, rpl36_pos3, rps3_pos3
53	GTR+G	250	rps11_pos3, rps15_pos3
54	GTR+G	280	ndhE_pos3, rpl14_pos3, rpl36_pos1
55	GTR+G	396	rps8_pos3, rpl16_pos3, rpl22_pos1
56	GTR+I+G	121	rpl22_pos3
57	GTR+G	176	rps19_pos1
58	GTR+G	175	rps19_pos2
59	GTR+G	3327	rpl23_pos2, ycf2_pos2, ndhB_pos3, rps12_pos3, rpl2_pos3
60	GTR+G	2348	ycf2_pos3
61	GTR	595	ndhB_pos1, psaC_pos1
62	GTR+I+G	544	ycf1_pos1
63	GTR+I+G	544	ycf1_pos2
64	GTR+I+G	544	ycf1_pos3
65	GTR+G	799	ndhF_pos1
66	GTR+I+G	798	ndhF_pos2
67	GTR+I+G	798	ndhF_pos3
68	GTR	68	rpl32_pos1
69	GTR	68	rpl32_pos2
70	GTR	68	rpl32_pos3
71	GTR+G	877	ndhD_pos1, ndhA_pos1
72	GTR+G	365	ndhA_pos3

## Sheet: Table S7
Table S7. Internal transcribed spacer (ITS) resources used in this study
Genbank Accession number	Information of Species	Reference
AF179587.1	Pterocarya stenoptera internal transcribed spacer 1, 5.8S ribosomal RNA gene, and internal transcribed spacer 2, complete sequence	Stanford et al. 2000
AF179586.1	Pterocarya tonkinensis internal transcribed spacer 1, 5.8S ribosomal RNA gene, and internal transcribed spacer 2, complete sequence	Stanford et al. 2000
AF179585.1	Pterocarya caucasica internal transcribed spacer 1, 5.8S ribosomal RNA gene, and internal transcribed spacer 2, complete sequence	Stanford et al. 2000
AF303814.1	Pterocarya macroptera internal transcribed spacer 1, 5.8S ribosomal RNA gene, and internal transcribed spacer 2, complete sequence	Manos et al. 2001
KF214260.1	Pterocarya hupehensis voucher CZD200010770 internal transcribed spacer 1, partial sequence; 5.8S ribosomal RNA gene, complete sequence; and internal transcribed spacer 2, partial sequence	Zhang et al. 2013
AF179584.1	Platycarya strobilacea internal transcribed spacer 1, 5.8S ribosomal RNA gene, and internal transcribed spacer 2, complete sequence	Stanford et al. 2000
AF179583.1	Cyclocarya paliurus internal transcribed spacer 1, 5.8S ribosomal RNA gene, and internal transcribed spacer 2, complete sequence	Stanford et al. 2000
AF179582.1	Carya glabra internal transcribed spacer 1, 5.8S ribosomal RNA gene, and internal transcribed spacer 2, complete sequence	Stanford et al. 2000
AF303826.1	Carya tonkinensis internal transcribed spacer 1, 5.8S ribosomal RNA gene, and internal transcribed spacer 2, complete sequence	Manos et al. 2001
AF303825.1	Carya illinoinensis internal transcribed spacer 1, 5.8S ribosomal RNA gene, and internal transcribed spacer 2, complete sequence	Manos and Stone 2001
AF303824.1	Carya tomentosa internal transcribed spacer 1, 5.8S ribosomal RNA gene, and internal transcribed spacer 2, complete sequence	Manos and Stone 2001
AF303822.1	Carya ovata internal transcribed spacer 1, 5.8S ribosomal RNA gene, and internal transcribed spacer 2, complete sequence	Manos and Stone 2001
AF303821.1	Carya myristiciformis internal transcribed spacer 1, 5.8S ribosomal RNA gene, and internal transcribed spacer 2, complete sequence	Manos and Stone 2001
AF303820.1	Carya cordiformis internal transcribed spacer 1, 5.8S ribosomal RNA gene, and internal transcribed spacer 2, complete sequence	Manos and Stone 2001
AF303819.1	Carya cathayensis internal transcribed spacer 1, 5.8S ribosomal RNA gene, and internal transcribed spacer 2, complete sequence	Manos and Stone 2001
KF201314.1	Carya texana voucher XXGZ-07 internal transcribed spacer 1, partial sequence; 5.8S ribosomal RNA gene, complete sequence; and internal transcribed spacer 2, partial sequence	Zhang et al. 2013
KF201312.1	Carya pallida voucher XXGZ-19 internal transcribed spacer 1, partial sequence; 5.8S ribosomal RNA gene, complete sequence; and internal transcribed spacer 2, partial sequence	Zhang et al. 2013
KF201308.1	Carya laciniosa voucher CZD-2010055 internal transcribed spacer 1, partial sequence; 5.8S ribosomal RNA gene, complete sequence; and internal transcribed spacer 2, partial sequence	Zhang et al. 2013
KF201307.1	Carya kweichowensis voucher XXG279 internal transcribed spacer 1, partial sequence; 5.8S ribosomal RNA gene, complete sequence; and internal transcribed spacer 2, partial sequence	Zhang et al. 2013
KF201306.1	Carya hunanensis voucher BQR-162 internal transcribed spacer 1, partial sequence; 5.8S ribosomal RNA gene, complete sequence; and internal transcribed spacer 2, partial sequence	Zhang et al. 2013
KF201304.1	Carya floridana voucher MJ-2006026 5.8S ribosomal RNA gene and internal transcribed spacer 2, partial sequence	Zhang et al. 2013
KF201301.1	Carya aquatica voucher XXGZ-01 internal transcribed spacer 1, partial sequence; 5.8S ribosomal RNA gene, complete sequence; and internal transcribed spacer 2, partial sequence	Zhang et al. 2013
AF303818.1	Annamocarya sinensis internal transcribed spacer 1, 5.8S ribosomal RNA gene, and internal transcribed spacer 2, complete sequence	Manos and Stone 2001
AF179581.1	Juglans regia internal transcribed spacer 1, 5.8S ribosomal RNA gene, and internal transcribed spacer 2, complete sequence	Stanford et al., 2000
AF179580.1	Juglans olanchana internal transcribed spacer 1, 5.8S ribosomal RNA gene, and internal transcribed spacer 2, complete sequence	Stanford et al., 2000
AF179579.1	Juglans nigra internal transcribed spacer 1, 5.8S ribosomal RNA gene, and internal transcribed spacer 2, complete sequence	Stanford et al., 2000
AF179578.1	Juglans neotropica internal transcribed spacer 1, 5.8S ribosomal RNA gene, and internal transcribed spacer 2, complete sequence	Stanford et al., 2000
AF179577.1	Juglans microcarpa internal transcribed spacer 1, 5.8S ribosomal RNA gene, and internal transcribed spacer 2, complete sequence	Stanford et al., 2000
AF179576.1	Juglans mandshurica internal transcribed spacer 1, 5.8S ribosomal RNA gene, and internal transcribed spacer 2, complete sequence	Stanford et al., 2000
AF179575.1	Juglans major internal transcribed spacer 1, 5.8S ribosomal RNA gene, and internal transcribed spacer 2, complete sequence	Stanford et al., 2000
AF179574.1	Juglans hindsii internal transcribed spacer 1, 5.8S ribosomal RNA gene, and internal transcribed spacer 2, complete sequence	Stanford et al., 2000
AF179573.1	Juglans guatemalensis internal transcribed spacer 1, 5.8S ribosomal RNA gene, and internal transcribed spacer 2, complete sequence	Stanford et al., 2000
AF179572.1	Juglans cinerea internal transcribed spacer 1, 5.8S ribosomal RNA gene, and internal transcribed spacer 2, complete sequence	Stanford et al., 2000
AF179571.1	Juglans cathayensis internal transcribed spacer 1, 5.8S ribosomal RNA gene, and internal transcribed spacer 2, complete sequence	Stanford et al., 2000
AF179570.1	Juglans californica internal transcribed spacer 1, 5.8S ribosomal RNA gene, and internal transcribed spacer 2, complete sequence	Stanford et al., 2000
AF179569.1	Juglans boliviana internal transcribed spacer 1, 5.8S ribosomal RNA gene, and internal transcribed spacer 2, complete sequence	Stanford et al., 2000
AF179568.1	Juglans australis internal transcribed spacer 1, 5.8S ribosomal RNA gene, and internal transcribed spacer 2, complete sequence	Stanford et al., 2000
AF179567.1	Juglans ailanthifolia internal transcribed spacer 1, 5.8S ribosomal RNA gene, and internal transcribed spacer 2, complete sequence	Stanford et al., 2000
FJ043030.1	Juglans venezuelensis isolate 4237 internal transcribed spacer 1, 5.8S ribosomal RNA gene, and internal transcribed spacer 2, complete sequence	Manos et al. 2007
FJ043028.1	Juglans steyermarkii isolate 4368 internal transcribed spacer 1, 5.8S ribosomal RNA gene, and internal transcribed spacer 2, complete sequence	Manos et al. 2007
FJ043020.1	Juglans mollis isolate 4154 internal transcribed spacer 1, 5.8S ribosomal RNA gene, and internal transcribed spacer 2, complete sequence	Manos et al. 2007
FJ043017.1	Juglans jamaicensis isolate 4261 internal transcribed spacer 1, 5.8S ribosomal RNA gene, and internal transcribed spacer 2, complete sequence	Manos et al. 2007
FJ043015.1	Juglans hirsuta isolate 4146 internal transcribed spacer 1, 5.8S ribosomal RNA gene, and internal transcribed spacer 2, complete sequence	Manos et al. 2007
KF994022.1	Juglans sigillata isolate 16 internal transcribed spacer 1, partial sequence; 5.8S ribosomal RNA gene and internal transcribed spacer 2, complete sequence; and 28S ribosomal RNA gene, partial sequence	Suo unpublished
AF303807.1	Oreomunnea mexicana internal transcribed spacer 1, 5.8S ribosomal RNA gene, and internal transcribed spacer 2, complete sequence	Manos and Stone 2001
EF141015.1	Oreomunnea pterocarpa voucher Stone 4121 internal transcribed spacer 1, 5.8S ribosomal RNA gene, and internal transcribed spacer 2, complete sequence	Manos et al. 2007
EF141013.1	Oreomunnea mexicana voucher Stone 4178 internal transcribed spacer 1, 5.8S ribosomal RNA gene, and internal transcribed spacer 2, complete sequence	Manos et al. 2007
AF303806.1	Alfaroa williamsii internal transcribed spacer 1, 5.8S ribosomal RNA gene, and internal transcribed spacer 2, complete sequence	Manos and Stone 2001
AF303805.1	Alfaroa manningii internal transcribed spacer 1, 5.8S ribosomal RNA gene, and internal transcribed spacer 2, complete sequence	Manos and Stone 2001
AF303804.1	Alfaroa guanacastensis internal transcribed spacer 1, 5.8S ribosomal RNA gene, and internal transcribed spacer 2, complete sequence	Manos and Stone 2001
AF303803.1	Alfaroa costaricensis internal transcribed spacer 1, 5.8S ribosomal RNA gene, and internal transcribed spacer 2, complete sequence	Manos and Stone 2001
EF141009.1	Alfaropsis roxburghiana voucher Stone 4111 internal transcribed spacer 1, 5.8S ribosomal RNA gene, and internal transcribed spacer 2, complete sequence	Manos et al. 2007
AF303802.1	Engelhardia spicata internal transcribed spacer 1, 5.8S ribosomal RNA gene, and internal transcribed spacer 2, complete sequence	Manos and Stone 2001
AF303801.1	Engelhardia roxburghiana internal transcribed spacer 1, 5.8S ribosomal RNA gene, and internal transcribed spacer 2, complete sequence	Manos and Stone 2001
EF141010.1	Engelhardia serrata voucher Stone 4103 internal transcribed spacer 1, 5.8S ribosomal RNA gene, and internal transcribed spacer 2, complete sequence	Manos et al. 2007
KF201317.1	Engelhardia fenzelii voucher NK20020711 internal transcribed spacer 1, partial sequence; 5.8S ribosomal RNA gene, complete sequence; and internal transcribed spacer 2, partial sequence	Zhang et al. 2013
AF303800.1	Rhoiptelea chiliantha internal transcribed spacer 1, 5.8S ribosomal RNA gene, and internal transcribed spacer 2, complete sequence	Manos and Stone 2001

## Sheet: Table S8
Table S8. Fossil evidence data used for estimation divergence time of Juglandaceae
Position	Taxon	Time	Reference
Juglans	Sect.Rhysocaryon/Sect. Dioscaryon	43.8 Mya	Manchester 1987; Aradhya et al. 2007; Larson-Johnson 2016; Hu et al. 2017; Dong et al. 2017
Cyclocarya		61.6-55.8 Mya	Manchester and Dilcher 1982; Sauquet et al. 2012; Zhang et al. 2013; Kou et al. 2016
Betulaceae	Carpinus/Corylus	50.0-49.0 Mya	Pigg et al. 2003; Wehr 1995; Larson-Johnson 2016
	Castanopsis/Quercus	43.8 Mya	Bestland et al. 1997; Sauquet et al. 2012; Larson-Johnson 2016
	Cucumis/Castanea	84 Mya	Sims et al. 1999; Moore et al. 2010; Hohmann et al. 2015
Rosales		90-106.5 Mya	Crepet and Nixon 1996; Wang et al. 2009; Li et al. 2015; Zhang et al. 2017
Reference
Aradhya MK, Potter D, Gao F, Simon CJ. Molecular phylogeny of Juglans, (Juglandaceae): a biogeographic perspective. Tree Genet. Genomes. 2007;3:363-378.
Bestland EA, Retallack GJ, Swisher CC.Stepwise climate change recorded in Eocene-Oligocene paleosol sequences from Central Oregon. J. Geol. 1997;105:153-172.
Dong W, Xu C, Li W, Xie X, Lu Y, Liu Y, Jin X, Suo Z.Phylogenetic resolution in Juglans based on complete chloroplast genomes and nuclear DNA sequences. Front. in Plant Sci. 2017;8:1148.
Hohmann N, Wolf EM, Lysak MA, Koch MA. A time-calibrated road map of brassicaceae species radiation and evolutionary history. Plant Cell. 2015;27:2770.
Hu Y, Woeste KE, Zhao P. Completion of the chloroplast genomes of five Chinese Juglans and their contribution to chloroplast phylogeny. Front. Plant Sci. 2016;7:1955.
Kou Y, Cheng S, Tian S, Li B, Fan D, Chen Y, Soltis DE, Soltis PS, Zhang Z.The antiquity of Cyclocarya paliurus (Juglandaceae) provides new insights into the evolution of relict plants in subtropical China since the late Early Miocene. J. Biogeogr. 2016;43:351-360.
Larson-Johnson K. 2016. Phylogenetic investigation of the complex evolutionary history of dispersal mode and diversification rates across living and fossil Fagales. New Phytol. 2016;209:418-435.
Manchester SR, Dilcher DL. Pterocaryoid fruits (Juglandaceae) in the paleogene of North America and their evolutionary and biogeographic significance. Am. J. Bot. 1982;69:275-286.
Manchester SR, Garden MB. The fossil history of the Juglandaceae. Ann. Mo. Bot. Gard. 1987; 21:1-137.
Moore MJ, Soltis PS, Bell CD, Burleigh JG, Soltis DE. Phylogenetic analysis of 83 plastid genes further resolves the early diversification of eudicots. Proc. Natl. Acad. Sci. USA. 2010;107:4623–4628.
Pigg KB, Manchester SR, Wehr WC. Corylus, Carpinus, and Palaeocarpinus (Betulaceae) from the Middle Eocene Klondike Mountain and Allenby Formations of northwestern North America. Int. J. Plant Sci. 2003;164:807-822.
Sauquet H, Ho SY, Gandolfo MA, Jordan GJ, Wilf P, Cantrill DJ, Bayly MJ, Bromham L, Brown GK, Carpenter RJ. Testing the impact of calibration on molecular divergence times using a fossil-rich group: the case of Nothofagus (Fagales). Syst. Biol. 2012;61:289-313.
Sims HJ, Herendeen PS, Lupia R, Christopher RA, Crane PR. Fossil flowers with Normapolles pollen from the Upper Cretaceous of southeastern North America. Rev. Palaeobot. Palyno. 1999;106:131–151.
Wehr WC. Early Tertiary flowers, fruits, and seeds of Washington state and adjacent areas. Washington Geology. 1995;23:3-16.
Zhang JB, Li RQ, Xiang XG, Manchester SR, Lin L, Wang W, Wen J, Chen ZD. Integrated fossil and molecular data reveal the biogeographic diversification of the eastern Asian-eastern North American disjunct hickory genus (Carya Nutt.). PLoS One. 2013;8:e70449.
Zhang SD, Jin JJ, Chen SY, Chase MW, Soltis DE, Li HT, Yang JB, Li DZ, Yi TS. Diversification of Rosaceae since the Late Cretaceous based on plastid phylogenomics. New Phytol.2017;214:1355-1367.
